# Supplementary material for: A Pilot Study on Understanding the Contextual Factors Impacting the Implementation of an Antibiotic Stewardship Program in a Single Health Center Serving Rural and Underserved Communities in the United States—A Mixed-Methods Approach
Source: Antibiotics (Basel). 2025 Mar 5;14(3):263. doi: 10.3390/antibiotics14030263 (PMC11939229; doi:10.3390/antibiotics14030263)
Supplement: Supplementary file 1 [file antibiotics-14-00263-s001.zip]

Archive with 2 entries (2 files):
- antibiotics-3397052-Supplementary S1.pdf
- antibiotics-3397052-Supplementary S2.pdf
